# Supplementary material for: Hyperthermophilic endospores germinate and metabolize organic carbon in sediments heated to 80°C
Source: Environ Microbiol. 2022 Sep 13;24(11):5534–45. doi: 10.1111/1462-2920.16167 (PMC9826295; doi:10.1111/1462-2920.16167)
Supplement: Supplementary file 1 — Appendix S1 Supplementary Information [file EMI-24-5534-s001.zip]

Archive with 2 entries (2 files):
- EMI_16167_Supplementary_Datasets.xlsx
- EMI_16167_Supporting_Information.pdf
