# Supplementary material for: Hyperthermophilic endospores germinate and metabolize organic carbon in sediments heated to 80°C
Source: Environ Microbiol. 2022 Sep 13;24(11):5534–45. doi: 10.1111/1462-2920.16167 (PMC9826295; doi:10.1111/1462-2920.16167)
Supplement: Supplementary file 1 — Appendix S1 Supplementary Information [file EMI-24-5534-s001.zip › EMI_16167_Supplementary_Datasets.xlsx]

## Sheet: Dataset_S1_MAGs
Dataset S1: Dereplicated MAGs, checkM stats, GTDB classification, predicted optimum growth temperature
MAG ID (sample.assembler.binner.bin)	dRep cluster	dRep score	Bin Size	Completeness (%)	Contamination (%)	Strain heterogeneity	GTDB Taxonomy (RS202)						predOGT	OTU	113 h mapped reads	113 h % mapped reads	113 h % community	279 h mapped reads	279 h % mapped reads	279 h % community
80C279.meta.metabat.16	2_1	101.321	2.79	99.01	0	0	d__Bacteria	p__Firmicutes_E	c__Symbiobacteriia	o__Symbiobacteriales	f__ZC4RG38	g__ZC4RG38	69.77	OTU2	1394189	20.37	20.39	4573482	34.1	33.71
80C279.mega.concoct.35	3_1	74.6385	1.8	78.26	1.15	33.33	d__Bacteria	p__Firmicutes	c__Bacilli	o__Calditerricolales	f__Calditerricolaceae	g__Calditerricola	74.53	OTU1256	47510	0.73	1.07	74913	0.63	0.92
80C113.meta.concoct.27	7_1	92.6755	2.3552	96.15	0.96	0	d__Bacteria	p__Firmicutes_A	c__Thermosediminibacteria	o__Thermosediminibacterales	f__Thermosediminibacteraceae	g__	68.83	OTU5	4213937	32.12	33.59	3319	0.04	0.04
80C113.meta.metabat.19	8_1	98.0778	2.13379	98.94	0.77	50	d__Bacteria	p__Firmicutes_B	c__Moorellia	o__Moorellales	f__Moorellaceae	g__Thermanaeromonas	71.62	OTU36	232261	1.77	2.04	763	0.01	0.01
80C113.mega.metabat.11	1_1	73.025	2.76	90.03	3.85	28.57	d__Bacteria	p__Actinobacteriota	c__Acidimicrobiia	o__UBA5794	f__UBA5794	g__	27.18		308257	2.6	2.51	302529	3.36	4.19
80C279.meta.concoct.16	4_1	95.3919	2.89	93.3	0	0	d__Bacteria	p__Actinobacteriota	c__Actinomycetia	o__Nanopelagicales	f__	g__	25.72		224000	3.27	3.16	209609	1.56	1.49
80C279.mega.metabat.4	4_2	72.9432	2.71	83.44	2.57	55.56	d__Bacteria	p__Actinobacteriota	c__Actinomycetia	o__Nanopelagicales	f__	g__	25.75		193884	2.97	2.88	184477	1.55	1.51
80C113.mega.metabat.17	4_3	76.3228	2.48	80.44	1.09	40	d__Bacteria	p__Actinobacteriota	c__Actinomycetia	o__Nanopelagicales	f__	g__	26.02		188804	1.59	1.72	158025	1.76	2.44
80C113.meta.concoct.45	5_1	62.8057	3.77432	85.22	5.03	40	d__Bacteria	p__Proteobacteria	c__Gammaproteobacteria	o__Chromatiales	f__Chromatiaceae	g__	28.75		174707	1.33	0.87	152687	1.62	1.16
80C279.meta.concoct.25_sub	5_2	73.9313	3.64	86.64	2.84	23.81	d__Bacteria	p__Proteobacteria	c__Gammaproteobacteria	o__Chromatiales	f__Chromatiaceae	g__	28.65		142004	2.07	1.59	172503	1.29	0.97
80C113.meta.concoct.14	6_1	75.6683	2.32871	89.01	3.12	16.67	d__Bacteria	p__Proteobacteria	c__Gammaproteobacteria	o__Burkholderiales	f__Burkholderiaceae	g__CADEEH01	28.53		114767	0.87	0.93	114740	1.22	1.41
80C279.meta.metabat.29	6_3	81.1771	2.39	88.24	1.85	66.67	d__Bacteria	p__Proteobacteria	c__Gammaproteobacteria	o__Burkholderiales	f__Burkholderiaceae	g__CADEEH01	27.96		105220	1.54	1.8	138908	1.04	1.2
80C279.meta.concoct.1	9_0	65.359	1.33	76.28	2.5	36.36	d__Bacteria	p__Campylobacterota	c__Campylobacteria	o__Campylobacterales	f__Sulfurovaceae	g__Sulfurovum	24.08		25505	0.37	0.78	43905	0.33	0.68

## Sheet: Dataset S2_Sporulation_genes
Dataset S2: Sporulation genes (1 = present, 0 = absent)
			MAGs
Distribution	Stage	Gene	Symbiobacteriales	Thermosediminibacteraceae	Thermanaeromonas	Calditerricola
All spore forming Bacilli and Clostridia	Stage 0 (pre-septation)	spo0A	1	1	0	1
All spore forming Bacilli and Clostridia	Stage 0 (pre-septation)	sigH	1	1	1	1
All spore forming Bacilli and Clostridia	Stage 0 (pre-septation)	spo0J	1	1	1	1
All spore forming Bacilli and Clostridia	Stage 0 (pre-septation)	obgE	1	1	1	1
All spore forming Bacilli and Clostridia	Stage II (post-septation)	spoIIAA	1	1	1	0
All spore forming Bacilli and Clostridia	Stage II (post-septation)	spoIIAB	1	1	1	0
All spore forming Bacilli and Clostridia	Stage II (post-septation)	sigF	1	0	1	0
All spore forming Bacilli and Clostridia	Stage II (post-septation)	spoIID	1	1	1	1
All spore forming Bacilli and Clostridia	Stage II (post-septation)	spoIIE	1	1	1	1
All spore forming Bacilli and Clostridia	Stage II (post-septation)	spoIIGA	1	1	1	1
All spore forming Bacilli and Clostridia	Stage II (post-septation)	sigE	1	1	1	0
All spore forming Bacilli and Clostridia	Stage II (post-septation)	spoIIM	1	1	1	1
All spore forming Bacilli and Clostridia	Stage II (post-septation)	spoIIP	1	1	1	1
All spore forming Bacilli and Clostridia	Stage II (post-septation)	spoIIR	1	1	1	1
All spore forming Bacilli and Clostridia	Stages III-VI (post-engulfment)	cwlD	1	0	1	1
All spore forming Bacilli and Clostridia	Stages III-VI (post-engulfment)	dacB	0	1	0	1
All spore forming Bacilli and Clostridia	Stages III-VI (post-engulfment)	dapA	1	1	1	1
All spore forming Bacilli and Clostridia	Stages III-VI (post-engulfment)	dapB	1	1	1	1
All spore forming Bacilli and Clostridia	Stages III-VI (post-engulfment)	spmA	1	1	1	1
All spore forming Bacilli and Clostridia	Stages III-VI (post-engulfment)	spmB	1	1	1	1
All spore forming Bacilli and Clostridia	Stages III-VI (post-engulfment)	spoIIIAA	1	1	1	1
All spore forming Bacilli and Clostridia	Stages III-VI (post-engulfment)	spoIIIAB	1	1	1	1
All spore forming Bacilli and Clostridia	Stages III-VI (post-engulfment)	spoIIIAC	1	1	1	1
All spore forming Bacilli and Clostridia	Stages III-VI (post-engulfment)	spoIIIAD	1	1	1	1
All spore forming Bacilli and Clostridia	Stages III-VI (post-engulfment)	spoIIIAE	1	1	1	1
All spore forming Bacilli and Clostridia	Stages III-VI (post-engulfment)	spoIIIAF	1	1	1	1
All spore forming Bacilli and Clostridia	Stages III-VI (post-engulfment)	spoIIIAG	1	1	1	1
All spore forming Bacilli and Clostridia	Stages III-VI (post-engulfment)	spoIIIAH	1	1	1	1
All spore forming Bacilli and Clostridia	Stages III-VI (post-engulfment)	spoIIID	1	1	1	1
All spore forming Bacilli and Clostridia	Stages III-VI (post-engulfment)	spoIIIE	1	1	1	1
All spore forming Bacilli and Clostridia	Stages III-VI (post-engulfment)	spoIIIJ	1	1	1	1
All spore forming Bacilli and Clostridia	Stages III-VI (post-engulfment)	jag	1	1	1	1
All spore forming Bacilli and Clostridia	Stages III-VI (post-engulfment)	sigG	1	1	1	1
All spore forming Bacilli and Clostridia	Stages III-VI (post-engulfment)	spoIVA	1	1	1	1
All spore forming Bacilli and Clostridia	Stages III-VI (post-engulfment)	spoIVB	1	1	1	1
All spore forming Bacilli and Clostridia	Stages III-VI (post-engulfment)	sigK	1	1	0	1
All spore forming Bacilli and Clostridia	Stages III-VI (post-engulfment)	spoVAC	1	1	1	1
All spore forming Bacilli and Clostridia	Stages III-VI (post-engulfment)	spoVAD	1	1	1	1
All spore forming Bacilli and Clostridia	Stages III-VI (post-engulfment)	spoVAEA/spoVAEB	1	1	1	1
All spore forming Bacilli and Clostridia	Stages III-VI (post-engulfment)	spoVB	1	1	1	1
All spore forming Bacilli and Clostridia	Stages III-VI (post-engulfment)	pth	1	1	1	0
All spore forming Bacilli and Clostridia	Stages III-VI (post-engulfment)	spoVD	1	1	1	1
All spore forming Bacilli and Clostridia	Stages III-VI (post-engulfment)	spoVG	1	1	0	1
All spore forming Bacilli and Clostridia	Stages III-VI (post-engulfment)	spoVK	1	1	1	1
All spore forming Bacilli and Clostridia	Stages III-VI (post-engulfment)	spoVS	1	1	1	1
All spore forming Bacilli and Clostridia	Stages III-VI (post-engulfment)	spoVT	1	1	1	1
All spore forming Bacilli and Clostridia	Stages III-VI (post-engulfment)	stoA	0	0	0	0
All spore forming Bacilli and Clostridia	Stages III-VI (post-engulfment)	yabP	1	1	1	0
All spore forming Bacilli and Clostridia	Stages III-VI (post-engulfment)	yabQ	1	1	1	0
All spore forming Bacilli and Clostridia	Stages III-VI (post-engulfment)	ylbJ	1	1	1	1
All spore forming Bacilli and Clostridia	Stages III-VI (post-engulfment)	ylmC	1	1	1	1
All spore forming Bacilli and Clostridia	Stages III-VI (post-engulfment)	yqfC	1	1	1	1
All spore forming Bacilli and Clostridia	Stages III-VI (post-engulfment)	yqfD	1	1	1	1
All spore forming Bacilli and Clostridia	Stages III-VI (post-engulfment)	ytvI	1	1	1	1
All spore forming Bacilli and Clostridia	Stages III-VI (post-engulfment)	yyaC	1	1	1	1
All spore forming Bacilli and Clostridia	Spore Coat	spoIVA	1	1	1	1
All spore forming Bacilli and Clostridia	Spore Coat	alr	1	1	1	1
All spore forming Bacilli and Clostridia	Germination	gpr	1	1	1	1
All spore forming Bacilli and Clostridia	Germination	lgt	1	1	0	1
All Bacilli and most Clostridia	Stage 0 (pre-septation)	spo0E	0	0	0	0
All Bacilli and most Clostridia	Stage 0 (pre-septation)	rapA family	0	0	0	0
All Bacilli and most Clostridia	Stage 0 (pre-septation)	yjcM	0	0	0	0
All Bacilli and most Clostridia	Stage 0 (pre-septation)	ylbF	0	0	0	1
All Bacilli and most Clostridia	Stage 0 (pre-septation)	yyaA	0	0	0	0
All Bacilli and most Clostridia	Stages III-VI (post-engulfment)	bofA	1	1	1	0
All Bacilli and most Clostridia	Stages III-VI (post-engulfment)	spoIVFB	1	1	1	1
All Bacilli and most Clostridia	Stages III-VI (post-engulfment)	spoVAF	0	0	1	1
All Bacilli and most Clostridia	Stages III-VI (post-engulfment)	spoVE	0	0	0	1
All Bacilli and most Clostridia	Stages III-VI (post-engulfment)	spoVFA (dpaA)	1	0	1	1
All Bacilli and most Clostridia	Stages III-VI (post-engulfment)	spoVFB (dpaB)	1	0	1	1
All Bacilli and most Clostridia	Stages III-VI (post-engulfment)	ald	1	1	0	0
All Bacilli and most Clostridia	Stages III-VI (post-engulfment)	spoVR	1	0	1	1
All Bacilli and most Clostridia	Stages III-VI (post-engulfment)	ssp family (A-D)	1	1	1	1
All Bacilli and most Clostridia	Stages III-VI (post-engulfment)	ydcC	0	0	0	1
All Bacilli and most Clostridia	Stages III-VI (post-engulfment)	yhbH	1	1	1	1
All Bacilli and most Clostridia	Stages III-VI (post-engulfment)	yqfU	0	0	0	1
All Bacilli and most Clostridia	Stages III-VI (post-engulfment)	ytrH	1	0	0	1
All Bacilli and most Clostridia	Stages III-VI (post-engulfment)	yunB	1	1	1	1
All Bacilli and most Clostridia	Spore Coat	spoVM	0	0	0	0
All Bacilli and most Clostridia	Spore Coat	cotJC	0	1	1	1
All Bacilli and most Clostridia	Spore Coat	cotF family	0	0	0	0
All Bacilli and most Clostridia	Spore Coat	lipC	0	0	0	0
All Bacilli and most Clostridia	Spore Coat	yaaH	1	0	1	1
All Bacilli and most Clostridia	Spore Coat	yabG	0	1	1	0
All Bacilli and most Clostridia	Spore Coat	ydhD	0	0	0	0
All Bacilli and most Clostridia	Spore Coat	yhaX	0	1	0	0
All Bacilli and most Clostridia	Spore Coat	yhbA	0	0	0	0
All Bacilli and most Clostridia	Spore Coat	yhbB	0	0	0	1
All Bacilli and most Clostridia	Spore Coat	yhcN	0	0	0	0
All Bacilli and most Clostridia	Spore Coat	yhcQ	0	0	0	0
All Bacilli and most Clostridia	Spore Coat	yhjR	0	0	0	0
All Bacilli and most Clostridia	Spore Coat	yjqC	0	0	0	0
All Bacilli and most Clostridia	Germination	gerA family	1	1	1	1
All Bacilli and most Clostridia	Germination	gerB family	0	0	0	0
All Bacilli and most Clostridia	Germination	gerQ	1	0	0	1
All Bacilli and most Clostridia	Germination	gerC	0	0	0	0
All Bacilli and most Clostridia	Germination	gerM	0	1	0	1
All Bacilli and most Clostridia	Germination	ypeB	1	1	1	1
All Bacilli and most Clostridia	Germination	ytgP	1	0	0	0
Most Bacilli, some Clostridia	Stages III-VI (post-engulfment)	spoVAA	0	0	0	1
Most Bacilli, some Clostridia	Stages III-VI (post-engulfment)	spoVAB	0	0	0	1
Most Bacilli, some Clostridia	Stages III-VI (post-engulfment)	yfhM	0	0	0	0
Most Bacilli, some Clostridia	Stages III-VI (post-engulfment)	ykuD	0	0	0	0
Most Bacilli, some Clostridia	Stages III-VI (post-engulfment)	ypqA	0	0	0	0
Most Bacilli, some Clostridia	Stages III-VI (post-engulfment)	yqfS	0	0	0	0
Most Bacilli, some Clostridia	Stages III-VI (post-engulfment)	ytrI	0	0	0	0
Most Bacilli, some Clostridia	Stage 0 (pre-septation)	spo0M	0	0	1	1
Most Bacilli, some Clostridia	Stage 0 (pre-septation)	spo0F	1	1	1	1
Most Bacilli, some Clostridia	Stage 0 (pre-septation)	ytxC	1	1	1	1
Most Bacilli, some Clostridia	Spore Coat	cotA	0	1	0	0
Most Bacilli, some Clostridia	Spore Coat	cotC	0	0	0	0
Most Bacilli, some Clostridia	Spore Coat	cotE	0	0	0	1
Most Bacilli, some Clostridia	Spore Coat	cotH	1	0	0	0
Most Bacilli, some Clostridia	Spore Coat	cotI	1	0	0	0
Most Bacilli, some Clostridia	Spore Coat	cotJA	0	0	0	1
Most Bacilli, some Clostridia	Spore Coat	cotJB	0	1	1	1
Most Bacilli, some Clostridia	Spore Coat	cotJC	0	1	1	1
Most Bacilli, some Clostridia	Spore Coat	cotM	0	0	0	0
Most Bacilli, some Clostridia	Spore Coat	cotP	0	0	0	0
Most Bacilli, some Clostridia	Spore Coat	cotS	1	0	0	0
Most Bacilli, some Clostridia	Spore Coat	cotU	0	0	0	0
Most Bacilli, some Clostridia	Spore Coat	tgl	0	0	0	0
Most Bacilli, some Clostridia	Spore Coat	yisY	0	0	0	1
Most Bacilli, some Clostridia	Spore Coat	yknT	0	0	0	0
	dipicolinate biosynthesis	dapA	1	1	1	1
	dipicolinate biosynthesis	dapG	1	1	1	1
	dipicolinate biosynthesis	asd	1	1	1	1

## Sheet: Dataset S3_Metabolism
Dataset S3: Presence/Absence of select metabolic pathways
				Thermosediminbacteraceae	Symbiobacteriales	Thermanaeromonas	Calditerricola
Module.ID	Module	Module.Category	Metabolism	80C113.meta.concoct.27	80C279.meta.metabat.16	80C113.meta.metabat.19	80C279.mega.concoct.35
M00001	Glycolysis	Central carbohydrate metabolism	Carbohydrate metabolism	Present	Present	Present	Present
M00307	Pyruvate oxidation	Central carbohydrate metabolism	Carbohydrate metabolism	Present	Present	Present	Present
M00004	Pentose phosphate pathway	Central carbohydrate metabolism	Carbohydrate metabolism	Absent	Absent	Present	Absent
M00009	TCA cycle	Central carbohydrate metabolism	Carbohydrate metabolism	Absent	Present	Absent	Present
M00308	Semi-phosphorylative Entner-Doudoroff pathway	Central carbohydrate metabolism	Carbohydrate metabolism	Present	Absent	Present	Absent
M00012	Glyoxylate cycle	Other carbohydrate metabolism	Carbohydrate metabolism	Absent	Present	Absent	Present
M00631	D-Galacturonate degradation	Other carbohydrate metabolism	Carbohydrate metabolism	Present	Absent	Present	Absent
M00741	Propanoyl-CoA metabolism	Other carbohydrate metabolism	Carbohydrate metabolism	Present	Present	Absent	Present
KEGG	acetyl-CoA synthetase (ADP-forming) (acdAB)	Acetate metabolism	Acetate metabolism	Absent	Present	Absent	Absent
KEGG	acetate kinase/phosphate acetyltransferase (ack/pta)	Acetate metabolism	Acetate metabolism	Present	Present	Absent	Absent
KEGG	acetyl-CoA synthetase (AMP-forming) (acs)	Acetate metabolism	Acetate metabolism	Absent	Present	Present	Present
KEGG	PTS system enzyme I (ptsI, ptsH)	Phosphotransferase system (PTS)	Saccharides and glycoproteins	Present	Present	Absent	Present
M00265	glucose-specific II component	Phosphotransferase system (PTS)	Saccharides and glycoproteins	Absent	Present	Absent	Absent
M00273	fructose-specific II component	Phosphotransferase system (PTS)	Saccharides and glycoproteins	Present	Present	Absent	Present
M00806	maltose-specific II component	Phosphotransferase system (PTS)	Saccharides and glycoproteins	Absent	Present	Absent	Absent
M00270	trehalose-specific II component	Phosphotransferase system (PTS)	Saccharides and glycoproteins	Absent	Present	Absent	Absent
M00268	alpha-glucoside-specific II component	Phosphotransferase system (PTS)	Saccharides and glycoproteins	Absent	Present	Absent	Absent
M00272	beta-glucoside (arbutin/salicin/cellobiose)-specific II component	Phosphotransferase system (PTS)	Saccharides and glycoproteins	Absent	Present	Absent	Absent
M00279	galactitol-specific II component	Phosphotransferase system (PTS)	Saccharides and glycoproteins	Absent	Present	Absent	Absent
M00274	mannitol-specific II component	Phosphotransferase system (PTS)	Saccharides and glycoproteins	Present	Absent	Absent	Absent
M00275	cellobiose-specific II component	Phosphotransferase system (PTS)	Saccharides and glycoproteins	Present	Absent	Absent	Absent
M00276	mannose-specific II component	Phosphotransferase system (PTS)	Saccharides and glycoproteins	Present	Absent	Absent	Absent
M00277	N-acetylgalactosamine-specific II component	Phosphotransferase system (PTS)	Saccharides and glycoproteins	Present	Absent	Absent	Absent
M00287	galactosamine-specific II component	Phosphotransferase system (PTS)	Saccharides and glycoproteins	Present	Absent	Absent	Absent
M00303	N-acetylmuramic acid-specific II component	Phosphotransferase system (PTS)	Saccharides and glycoproteins	Absent	Present	Absent	Absent
M00207	Putative multiple sugar transport system	Saccharide ABC transporters	Saccharides and glycoproteins	Present	Present	Absent	Present
M00221	Putative simple sugar transport system	Saccharide ABC transporters	Saccharides and glycoproteins	Present	Present	Present	Present
M00605	Glucose/mannose transport system	Saccharide ABC transporters	Saccharides and glycoproteins	Present	Present	Absent	Absent
M00194	Maltose/maltodextrin transport system	Saccharide ABC transporters	Saccharides and glycoproteins	Present	Present	Absent	Absent
M00196	Raffinose/stachyose/melibiose transport system	Saccharide ABC transporters	Saccharides and glycoproteins	Present	Present	Absent	Absent
M00197	Putative fructooligosaccharide transport system	Saccharide ABC transporters	Saccharides and glycoproteins	Present	Present	Absent	Absent
M00200	Putative sorbitol/mannitol transport system	Saccharide ABC transporters	Saccharides and glycoproteins	Present	Present	Absent	Absent
M00206	Cellobiose transport system	Saccharide ABC transporters	Saccharides and glycoproteins	Present	Present	Absent	Absent
M00201	alpha-Glucoside transport system	Saccharide ABC transporters	Saccharides and glycoproteins	Present	Present	Absent	Absent
M00204	Trehalose/maltose transport system	Saccharide ABC transporters	Saccharides and glycoproteins	Present	Present	Absent	Absent
M00601	Putative chitobiose transport system	Saccharide ABC transporters	Saccharides and glycoproteins	Absent	Present	Absent	Absent
M00606	N,N'-Diacetylchitobiose transport system	Saccharide ABC transporters	Saccharides and glycoproteins	Present	Present	Absent	Absent
CAZyme	GH001; β-glucosidases, β-galactosidases	Glycoside hydrolases	Saccharides and glycoproteins	Present	Present	Absent	Absent
CAZyme	GH004; α-glucosidases, α-galactosidases	Glycoside hydrolases	Saccharides and glycoproteins	Present	Present	Absent	Absent
CAZyme	GH005; glucanases, mannanases	Glycoside hydrolases	Saccharides and glycoproteins	Absent	Present	Absent	Absent
CAZyme	GH013; α-glucoside linkages	Glycoside hydrolases	Saccharides and glycoproteins	Absent	Present	Absent	Absent
CAZyme	GH015; glucoamylase	Glycoside hydrolases	Saccharides and glycoproteins	Absent	Present	Present	Present
CAZyme	GH018; chitinases	Glycoside hydrolases	Saccharides and glycoproteins	Present	Present	Present	Present
CAZyme	GH023; peptidoglycan lyases	Glycoside hydrolases	Saccharides and glycoproteins	Present	Present	Present	Present
CAZyme	GH026; endo-β-1,4-mannanases	Glycoside hydrolases	Saccharides and glycoproteins	Absent	Absent	Present	Absent
CAZyme	GH031; α-glucosidases	Glycoside hydrolases	Saccharides and glycoproteins	Absent	Present	Absent	Absent
CAZyme	GH043; xylosidases, arabinanases, arabinofuranosidases	Glycoside hydrolases	Saccharides and glycoproteins	Absent	Present	Absent	Absent
CAZyme	GH052; exo-β-xylosidases	Glycoside hydrolases	Saccharides and glycoproteins	Absent	Present	Absent	Absent
CAZyme	GH057; α-amylases	Glycoside hydrolases	Saccharides and glycoproteins	Absent	Present	Present	Present
CAZyme	GH063; exo-acting α-glucosidases	Glycoside hydrolases	Saccharides and glycoproteins	Absent	Present	Absent	Absent
CAZyme	GH065; α-glucosidic linkages	Glycoside hydrolases	Saccharides and glycoproteins	Present	Absent	Present	Absent
CAZyme	GH073; β-N-acetylglucosaminidases	Glycoside hydrolases	Saccharides and glycoproteins	Absent	Present	Absent	Absent
CAZyme	GH109; α-N-acetylgalactosaminidases	Glycoside hydrolases	Saccharides and glycoproteins	Present	Present	Absent	Present
CAZyme	GH130; phosphorylases	Glycoside hydrolases	Saccharides and glycoproteins	Present	Present	Absent	Absent
CAZyme	GH133; amylo-α-1,6-glucosidase	Glycoside hydrolases	Saccharides and glycoproteins	Present	Present	Absent	Present
Metacyc	N-acetylglucosamine degradation I (nagAB)	Amino sugar metabolism	Saccharides and glycoproteins	Present	Present	Absent	Absent
Metacyc	Ethanolamine ammonia-lyase (eutBC)	Amino alcohol metabolism	Amino alcohols	Present	Absent	Absent	Absent
Metacyc	L-isoleucine degradation III (oxidative Stickland reaction)	Amino acid metabolism	Amino acids	Present	Absent	Absent	Absent
Metacyc	L-arginine degradation XIV (oxidative Stickland reaction)	Amino acid metabolism	Amino acids	Present	Absent	Absent	Absent
Metacyc	L-proline degradation II (reductive Stickland reaction)	Amino acid metabolism	Amino acids	Present	Absent	Absent	Absent
Metacyc	Glycine degradation (reductive Stickland reaction)	Amino acid metabolism	Amino acids	Present	Absent	Absent	Absent
KEGG	K01174; micrococcal nuclease (single-stranded nucleic acids)	Extracellular nuclease	Nucleotides	Present	Present	Present	Absent
KEGG	K07335; membrane protein (bmpA)	Nucleoside ABC transporters	Nucleotides	Present	Present	Present	Present
KEGG	K23535; nucleoside transporter permease (nupB)	Nucleoside ABC transporters	Nucleotides	Present	Present	Present	Present
KEGG	K23536; nucleoside transporter permease (nupC)	Nucleoside ABC transporters	Nucleotides	Present	Present	Present	Present
KEGG	K23537; nucleoside transporter permease (nupA)	Nucleoside ABC transporters	Nucleotides	Present	Present	Present	Present
KEGG	K02824; uracil permease (uraA)	Nucleotide transport	Nucleotides	Present	Present	Absent	Present
KEGG	K06901; adenine/guanine/hypoxanthine permease	Nucleotide transport	Nucleotides	Present	Present	Present	Present
KEGG	K03783; purine-nucleoside phosphorylase	Nucleotide metabolism	Nucleotides	Present	Absent	Absent	Present
KEGG	K01486; adenine deaminase	Nucleotide metabolism	Nucleotides	Absent	Present	Present	Present
KEGG	K01489; cytidine deaminase (pyrimidine/nucleotide metabolism)	Nucleotide metabolism	Nucleotides	Present	Present	Present	Present
KEGG	K01464; dihydropyrimidinase (pyrimidine metabolism)	Nucleotide metabolism	Nucleotides	Absent	Absent	Present	Present
KEGG	K00087; xanthine dehydrogenase (xdhA)	Nucleotide metabolism	Nucleotides	Absent	Absent	Present	Absent
KEGG	K13479; xanthine dehydrogenase (xdhB)	Nucleotide metabolism	Nucleotides	Absent	Absent	Present	Absent
KEGG	K07402; xanthine dehydrogenase (xdhC)	Nucleotide metabolism	Nucleotides	Absent	Absent	Present	Absent

## Sheet: Dataset S4_Organic acids
Dataset S4: Organic acid measurements in heated sediments
	Acetate (mM)						Propionate (mM)						Butyrate (mM)						Formate (mM)						Lactate (mM)
hrs@80C	0	44	113.17	185.2	279	Δ	0	44	113.17	185.2	279	Δ	0	44	113.17	185.2	279	Δ	0	44	113.17	185.2	279	Δ	0	44	113.17	185.2	279	Δ
Organic 80C R1	2.60438	4.89473	6.50554	7.28419	8.26908	5.6647	2.56926	2.32537	2.68698	3.23313	3.93438	1.36512	2.51598	1.88525	1.06953	1.09158	1.3843	-1.13168	NM	NM	NM	NM	NM		NM	NM	NM	NM	NM
Organic 80C R2	1.82402	2.24486	7.26879	6.70389	9.69557	7.87155	1.80808	1.43676	2.9896	2.38487	4.85492	3.04684	1.8273	1.08717	1.7625	1.12733	1.70709	-0.120208	NM	NM	NM	NM	NM		NM	NM	NM	NM	NM
Organic 80C R3	1.69251	3.78146	7.16117	7.25227	8.97773	7.28523	1.98106	1.81135	3.18296	2.52487	3.68525	1.70418	1.46964	1.18952	1.24401	n/a	1.39514	-0.0745059	NM	NM	NM	NM	NM		NM	NM	NM	NM	NM
Unamended 80C R1	0.0539917	0.658555	1.44185	2.02239	2.32928	2.27529	0	0.122677	0.194442	0.267932	0.290113	0.290113	0	0	0	0	0	0	NM	NM	NM	NM	NM		NM	NM	NM	NM	NM
Unamended 80C R2	0	0.544956	1.01815	1.999	2.7022	2.7022	0	0	0.137415	0.286508	0.290113	0.290113	0	0	0	0	0	0	NM	NM	NM	NM	NM		NM	NM	NM	NM	NM
Unamended 80C R3	0	0.579598	1.69103	2.26758	2.57126	2.57126	0	0.125367	0.291835	0.287659	0.29563	0.29563	0	0	0	0	0	0	NM	NM	NM	NM	NM		NM	NM	NM	NM	NM
ZnCl2 80C R1	0	0	0	0	0.05	0.05	0	0.43	0.59	0.86	1.25	1.25	0	0	0	0	0	0	0	0.43	0.66	0.97	1.01	1.01	0	0.35	0.37	0.43	0.65	0.65
ZnCl2 80C R2	0	0	0	0	0.06	0.06	0	0.47	0.62	0.83	1.1	1.1	0	0	0	0	0	0	0	0.39	0.58	0.9	1	1	0	0.35	0.35	0.46	0.6	0.6
ZnCl2 80C R3	0	0	0	0	0.17	0.17	0	0.51	0.58	0.7	1.09	1.09	0	0	0	0	0	0	0	0.39	0.65	1.03	0.99	0.99	0	0.34	0.35	0.41	0.61	0.61
